# Supplementary material for: A putative antiviral role of plant cytidine deaminases
Source: F1000Res. 2017 Jun 15;6:622. Originally published 2017 May 3. [Version 2] doi: 10.12688/f1000research.11111.2 (PMC5461918; doi:10.12688/f1000research.11111.2)
Supplement: Supplementary file 3 [file f1000research-6-12856-s0000.tgz]

Archive with 1 entries (1 files):
- e4490a3c-e566-4750-a303-0df6c5fa2ecb.pdf
